# Supplementary material for: Phylogenetic Position of the Genus Alulacris (Orthoptera: Acrididae: Melanoplinae: Podismini) Revealed by Complete Mitogenome Evidence
Source: Insects. 2021 Oct 8;12(10):918. doi: 10.3390/insects12100918 (PMC8539312; doi:10.3390/insects12100918)
Supplement: Supplementary file 1 [file insects-12-00918-s001.zip]

Archive with 2 entries (2 files):
- Figure S1-S3.pdf
- Table S1.pdf
